# Supplementary material for: Novel Chiral Ru(II) Complexes as Potential c-myc G-quadruplex DNA Stabilizers Inducing DNA Damage to Suppress Triple-Negative Breast Cancer Progression
Source: Int J Mol Sci. 2022 Dec 22;24(1):203. doi: 10.3390/ijms24010203 (PMC9820592; doi:10.3390/ijms24010203)
Supplement: Supplementary file 1 [file ijms-24-00203-s001.zip]

Archive with 1 entries (1 files):
- ijms-2040214-supplementary.pdf
